# Supplementary material for: Molecular characterization of Vibrio cholerae O1 isolates obtained from outbreaks in the Philippines, 2015–2016
Source: J Med Microbiol. 2021 Nov 24;70(11):001443. doi: 10.1099/jmm.0.001443 (PMC11251456; doi:10.1099/jmm.0.001443)
Supplement: Uncited Table S1. [file jmm-70-01443-s002.xlsx]

## Sheet: Table S1
Table S1. Primers used for MLVA and in silico PCR
Locus name	Tag in N16961	Sequence (5'-3')
		Forward	Reverse	Tag in NZ_CP028827.1/NZ_CP028828.1	Old tag in NZ_CP028827.1/NZ_CP028828.1	Product
VC-1	VC0147	CTGCAACGGATACTCAAACGCAGGA	GTTCAACAATACGTGCAGGTTC	N16961_RS00700	N16961_VC00129	signal recognition particle-docking protein FtsY
VC-2	VC0436-7	GAGGTTAAAGGTCCTAACAACCGT	CCGCCATCACCAGCTTGAACTT	N16961_RS12250-5	N16961_VC02402-3	intergenic
VC-3	VC0500	CGTATCTCAATTTGCTCTGGTGTCAT	CATGACAGGTGAAACTATGACCA	N16961_RS11905		IS3 family transposase with frame shift
VC-5	VC1457-8	CGATAAAAACAGAAAATGATAAAAAAGGAC	CATTTGAGTACCTCGGTCAAAGTACTC	N16961_RS07190-5	N16961_VC01403-4	intergenic
VC-6	VC1650	GGCTGGATACATTGCAACGCGAT	CGAATTGGCCGCTAACTGAGTGA	N16961_RS06215	N16961_VC01216	M9 family metallopeptidase
VC-7	VCA0171	CGACACAATTTAGACGTGGTCA	CTGTATTTGAGGGATTTGCTGATGAG	N16961_RS14785	N16961_VCA02893	VWA domain-containing protein
VC-8	VCA0283	AAATATCTGTAGCCTCCTCAG	CTCTCTGAACTGGTTTTTGTGTACC	N16961_RS19910	N16961_VCA02995	hypothetical protein

## Sheet: Table S2
Table S2. MLVA profiles identified in this study. eBurst group (eBG) is also indicated.
MLVA type	eBG	VC-1	VC-2	VC-3	VC-5	VC-6	VC-7	VC-8
A-01	1	13	7	4	3	9	28	24
A-02	1	13	7	4	3	9	9	26
A-03	1	13	7	4	3	9	24	26
A-04	1	13	7	4	3	9	23	26
A-05	1	13	7	4	3	9	27	26
A-06	1	13	7	4	3	9	26	25
A-07	1	13	7	4	3	9	28	25
A-08	1	13	7	4	3	9	23	25
A-09	1	13	7	4	3	9	24	25
A-10	1	13	7	4	3	9	23	24
A-11	1	13	7	4	3	9	25	12
A-12	1	13	7	4	3	9	25	24
A-13	1	13	7	4	3	9	25	25
A-14	1	13	7	4	3	9	25	26
B-15	1	16	7	4	3	9	26	28
B-16	1	16	7	4	3	9	25	25
B-17	1	16	7	4	3	9	21	25
B-18	1	16	7	4	3	9	26	25
B-19	1	16	7	4	3	9	23	27
B-20	1	16	7	4	3	9	26	27
B-21	1	16	7	4	3	9	27	27
B-22	1	16	7	4	3	9	24	26
C-23	2	13	7	4	3	10	25	30
C-24	2	13	7	4	3	10	26	29
C-25	2	13	7	4	3	10	24	29
C-26	2	13	7	4	3	10	24	28
C-27	2	13	7	4	3	10	25	28
C-28	2	13	7	4	3	10	23	28
C-29	2	13	7	4	3	10	25	29
D-30	1	17	7	4	3	9	24	28
D-31	1	17	7	4	3	9	25	27
D-32	1	17	7	4	3	9	25	28
D-33	1	17	7	4	3	9	25	25
D-34	1	17	7	4	3	9	25	26
E-35	3	12	7	4	3	6	23	26
E-36	3	12	7	4	3	6	23	27
F-37	5	12	6	4	3	9	20	26
F-38	6	12	6	4	3	9	19	25
G-39	4	12	7	4	3	9	22	27
G-40	7	12	7	4	3	9	29	25
G-41	1	12	7	4	3	9	23	24
G-42	4	12	7	4	3	9	22	26
H-43	1	14	7	4	3	9	23	26
H-44	1	14	7	4	3	9	26	26
I-45	8	8	7	4	4	10	18	25
J-46	9	7	7	4	4	11	18	24
K-47	10	13	8	4	3	10	22	24
L-48	11	13	7	4	3	6	10	26
M-49	1	17	7	4	3	8	25	28
N-50	1	17	6	4	3	9	25	28

## Sheet: Sheet3
Table S3. List of strain used in the comparative analysis with in-silico determined MLVA repeat numbers.
Strain	Year	Country	VC-1	VC-2	VC-3	VC-5	VC-6	VC-7	VC-8	Ref#
688	2006	Mexico	9	6	4	4	6	10	9	4
726	2009	Democratic Republic of the Congo	9	7	4	3	6	9	9	5
6801	2009	India	9	3	-2	4	6	11	21	24
143-CDC	2001	China	8	7	4	3	6	8	20	26
1593-CDC	1992	China	8	8	4	4	6	10	19	26
169_12	2003	Zambia	8	7	4	3	6	9	9	5
204_12	2003	Zambia	8	7	4	3	6	9	9	5
218_02	2003	Zambia	8	8	4	3	6	9	9	5
259_01	2004	Zambia	8	7	4	3	6	9	9	5
2873-CDC	1961	China	8	6	4	4	6	10	26	26
2894-CDC	1961	China	8	6	4	4	6	10	27	26
2981-CDC	1965	China	8	6	4	4	6	10	30	26
3075-CDC	1974	China	6	6	4	4	6	10	18	26
31_1	2015	Kenya	9	3	-2	4	6	22	21	6
3289-CDC	1978	China	6	6	4	4	6	10	20	26
329_01	2004	Zambia	8	7	4	3	6	9	9	5
336_01	2004	Zambia	9	7	4	3	6	9	9	5
4621STDY6714778	2010	Kenya	10	7	4	3	5	13	13	6
6312-CDC	1961	Indonesia	8	6	4	4	6	10	23	26
63244-CDC	1963	China	8	6	-2	4	6	6	31	26
B9631	1998	Rwanda	10	5	4	4	7	18	21	5
B9632	1998	Rwanda	10	5	4	4	7	18	21	5
C8465	1992	Burundi	10	5	4	4	7	20	21	5
C8466	1992	Burundi	10	5	4	4	7	20	16	5
C8799	1992	Uganda	10	6	4	4	6	15	10	5
CNRVC000043	2000	Uganda	8	7	4	3	6	10	9	5
CNRVC010008	2001	Comoros	9	7	4	3	6	10	9	5
CNRVC010055	2001	Madagascar	9	6	4	3	6	10	9	5
CNRVC010061	2001	Burundi	9	7	4	3	6	10	9	5
CNRVC010062	2001	Burundi	9	7	4	3	6	10	9	5
CNRVC010108	2001	Togo	8	7	-2	4	6	10	9	5
CNRVC010120	2001	Chad	8	7	4	4	6	10	9	5
CNRVC010123	2001	Chad	8	7	4	4	6	10	9	5
CNRVC010203	2001	Chad	8	7	4	4	6	10	9	5
CNRVC010205	2001	Burkina Faso	8	7	-2	4	6	10	9	5
CNRVC010206	2001	Burkina Faso	8	7	-2	4	6	10	9	5
CNRVC010221	2001	Cameroon	8	7	4	4	6	10	9	5
CNRVC020284	2002	Democratic Republic of the Congo	8	7	4	3	6	9	9	5
CNRVC030293	2003	Democratic Republic of the Congo	8	7	4	3	6	9	9	5
CNRVC040061	2004	Cameroon	8	7	4	4	6	10	9	5
CNRVC040074	2001	Cameroon	8	7	4	4	6	10	9	5
CNRVC040082	2002	Cameroon	8	7	4	4	6	10	9	5
CNRVC040110	2004	Cameroon	8	7	4	4	6	10	9	5
CNRVC040127	2004	Benin	7	8	4	4	6	10	9	5
CNRVC050011	2005	Cameroon	8	7	4	4	6	10	9	5
CNRVC050060	2005	Equatorial Guinea	8	7	4	4	6	10	9	5
CNRVC050073	2005	Equatorial Guinea	8	7	4	4	6	10	9	5
CNRVC050323	2005	Nigeria	8	7	-2	4	6	10	9	5
CNRVC060003	2006	Democratic Republic of the Congo	8	7	4	3	6	10	9	5
CNRVC060111	2006	Cameroon	8	7	4	5	6	10	9	5
CNRVC060273	2006	Niger	8	7	4	4	6	10	9	5
CNRVC070011	2007	Republic of the Congo	8	7	4	4	6	10	9	5
CNRVC080370	2008	Democratic Republic of the Congo	9	8	4	3	6	10	9	5
CNRVC080764	2008	Cameroon	8	7	4	4	6	10	9	5
CNRVC090175	2009	Nigeria	9	3	-2	4	6	10	9	5
CNRVC100176	2010	Benin	7	7	4	4	6	10	9	5
CNRVC100186	2010	Cameroon	9	3	-2	4	6	10	9	5
CNRVC100224	2010	Nigeria	9	3	-2	4	6	10	9	5
CNRVC100240	2010	Chad	9	3	-2	4	6	10	9	5
CNRVC110060	2011	Nigeria	9	3	-2	4	6	10	9	5
CNRVC110128	2010	Cameroon	9	3	-2	4	6	10	9	5
CNRVC110241	2011	Chad	8	3	-2	4	6	10	9	5
CNRVC110266	2011	Central African Republic	9	7	4	3	6	10	9	5
CNRVC110272	2011	Central African Republic	9	7	4	3	6	10	9	5
CNRVC120194	2012	Guinea Bissau	8	8	4	4	5	10	9	5
CNRVC140054	2014	South Sudan	9	7	4	3	6	9	9	6
CNRVC140069	2014	South Sudan	9	7	4	3	6	9	9	6
CNRVC140072	2014	South Sudan	9	7	4	3	6	10	9	6
CNRVC140077	2014	South Sudan	9	7	4	3	6	9	9	6
CNRVC140079	2014	South Sudan	9	7	4	3	6	10	9	6
CNRVC140117	1991	Bolivia	9	6	4	4	6	10	9	4
CNRVC140118	1991	Brazil	9	6	4	4	6	10	9	4
CNRVC140125	1992	Bolivia	9	6	4	4	6	10	9	4
CNRVC140160	2010	Niger	9	3	-2	4	6	10	9	5
CNRVC140176	2014	India	9	3	-2	4	6	10	9	6
CNRVC150132	1974	Ukraine	8	6	4	4	7	22	21	5
CNRVC150133	1990	Russian Federation	9	6	4	4	8	22	20	5
CNRVC150134	1990	Russian Federation	9	6	4	4	8	22	20	5
CNRVC150165	2015	South Sudan	9	7	4	3	6	10	9	6
CNRVC150168	2015	Iraq	9	7	-2	4	6	10	9	6
CNRVC150169	2015	Iraq	9	7	-2	4	6	10	9	6
CNRVC150170	2015	Iraq	9	7	-2	4	6	10	9	6
CNRVC150171	2015	Iraq	9	7	-2	4	6	10	9	6
CNRVC150177	2015	Iraq	9	7	-2	4	6	10	9	6
CNRVC150181	2015	Iraq	9	7	-2	4	6	10	9	6
CNRVC150210	1988	Cote d'Ivoire	9	6	-2	3	6	10	9	5
CNRVC150212	1998	Tanzania	9	7	4	3	6	10	9	5
CNRVC150229	1981	Tunisia	9	6	4	4	6	10	9	5
CNRVC150239	1993	Cambodia	8	7	4	4	6	10	9	5
CNRVC150252	1998	Kenya	7	6	5	5	6	10	9	5
CNRVC160461	2016	South Sudan	10	7	4	3	7	10	16	6
CNRVC160462	2016	South Sudan	10	7	4	3	7	10	16	6
CNRVC170160	2017	South Sudan	9	7	4	3	6	10	9	6
CNRVC170164	2017	South Sudan	9	7	4	3	6	10	9	6
CNRVC170165	2017	South Sudan	10	7	4	3	6	10	9	6
CNRVC170240	2017	Yemen	8	3	-2	4	7	22	21	6
CNRVC170241	2017	Yemen	8	3	-2	4	7	22	21	6
CNRVC170242	2017	Yemen	8	3	-2	4	7	22	20	6
CNRVC170248	2012	Iran	8	7	-2	4	7	14	19	6
CNRVC170249	2013	Iran	5	7	-2	4	7	13	19	6
CNRVC170250	2013	Iran	5	7	-2	4	7	16	16	6
CNRVC170252	2015	Iran	7	6	-2	4	7	14	16	6
CNRVC920171	1983	Viet Nam	9	7	4	5	6	10	9	5
CNRVC920176	1989	Sao Tome	9	6	4	3	6	10	9	5
CNRVC930003	1992	India	7	7	4	4	6	10	9	5
CNRVC930025	1993	French Guiana	9	6	4	4	6	10	9	4
CNRVC930027	1966	Egypt	8	6	4	4	6	10	9	5
CNRVC930030	1970	Slovakia	9	6	4	4	7	14	21	5
CNRVC930033	1970	Israel	8	6	4	4	7	14	21	5
CNRVC930044	1970	Lebanon	9	6	4	4	7	14	21	5
CNRVC930060	1961	Philippines	8	6	4	4	6	10	9	5
CNRVC930164	1983	Algeria	9	6	4	4	6	10	9	5
CNRVC930167	1982	Algeria	9	7	4	4	6	10	9	5
CNRVC940011	1994	Angola	9	6	4	3	6	10	9	5
CNRVC940044	1963	Philippines	8	6	4	4	6	10	9	5
CNRVC940149	1994	Albania	8	7	4	4	6	10	9	5
CNRVC950002	1995	Angola	9	6	4	3	6	10	9	5
CNRVC950007	1995	Angola	9	6	4	3	6	10	9	5
CNRVC950014	1995	Ecuador	9	6	4	5	6	10	9	4
CNRVC950100	1973	Malaysia	7	6	4	4	6	8	9	5
CNRVC950161	1966	Viet Nam	8	6	4	4	6	10	9	5
CNRVC950165	1968	Viet Nam	8	6	4	4	6	10	9	5
CNRVC950172	1969	Viet Nam	9	6	4	4	6	10	9	5
CNRVC950218	1973	Philippines	6	6	4	4	6	10	9	5
CNRVC950250	1974	Italy	9	6	4	4	6	10	9	5
CNRVC950755	1995	Cote d'Ivoire	8	7	4	4	6	10	6	5
CNRVC960215	1996	India	9	7	4	4	6	10	9	5
CNRVC960228	1996	Chad	8	7	4	4	6	10	9	5
CNRVC960234	1996	Chad	8	7	4	4	6	10	9	5
CNRVC960258	1996	Nigeria	9	7	4	4	6	10	9	5
CNRVC960260	1996	Mauritania	9	7	4	4	6	21	21	5
CNRVC960263	1996	Mauritania	9	7	4	4	6	22	21	5
CNRVC960273	1996	Chad	8	7	4	4	6	10	9	5
CNRVC960778	1966	Iraq	8	6	4	4	7	13	19	5
CNRVC960871	1965	Iran	8	6	4	4	7	15	21	5
CNRVC960872	1965	Iran	8	6	4	4	7	15	21	5
CNRVC960891	1970	Israel	8	6	4	4	7	19	21	5
CNRVC960918	1970	Jordan	8	6	4	4	7	20	21	5
CNRVC960922	1970	Lebanon	9	6	4	4	6	10	9	5
CNRVC960976	1962	New Guinea	8	6	4	4	6	10	9	5
CNRVC961005	1964	Pakistan	8	6	4	4	6	10	9	5
CNRVC961017	1970	Slovakia	9	6	4	4	7	14	21	5
CNRVC961018	1970	Slovakia	9	6	4	4	7	14	21	5
CNRVC970004	1997	Democratic Republic of the Congo	9	5	4	4	6	10	9	5
CNRVC970077	1997	India	9	7	4	4	6	10	9	5
CNRVC980374	1998	Chad	8	7	4	4	6	10	9	5
CNRVC980395	1998	Cameroon	8	7	4	4	6	10	9	5
CNRVC980396	1998	Cameroon	8	7	4	4	6	10	9	5
CNRVC980397	1998	Cameroon	8	7	4	4	6	10	9	5
CNRVC990234	1999	Burkina Faso	8	7	4	4	6	10	9	5
CP1040	2004	Zambia	9	7	4	3	6	9	9	22
CP1041	2004	Zambia	8	7	4	3	6	9	9	22
F135	1993	Cameroon	14	6	4	4	7	16	11	5
F3397	1996	Zambia_Republic of South Africa	10	5	4	4	7	18	21	5
F3835	1997	Tanzania	10	6	4	4	7	19	21	5
F4169	1997	Nigeria	8	7	4	4	6	12	18	5
F4170	1997	Nigeria	10	6	4	4	6	16	10	5
F5096	1997	Malawi	10	5	4	4	7	17	19	5
F5097	1997	Malawi	10	5	4	4	7	17	19	5
F5144	1997	Guinea Bissau	10	8	4	4	6	21	20	5
F5149	1997	Mozambique	8	7	4	3	8	16	21	5
F5197	1998	Zambia	10	5	4	4	7	15	21	5
F5198	1998	Zambia	10	5	4	4	7	15	21	5
F5332	1998	Tanzania	9	7	4	3	6	19	21	5
F5333	1998	Tanzania	9	7	4	3	6	19	20	5
F8478	2002	Republic of South Africa	8	7	4	4	8	16	21	5
F8479	2002	Republic of South Africa	8	7	4	4	8	16	17	5
F8D25	2010	Pakistan	8	3	-2	4	6	10	9	25
Gaz11	1994	Palestine	8	7	4	4	6	10	9	5
HC-68A1	2010	Haiti	8	3	-2	5	6	10	23	22
HCMC-01	2010	Viet Nam	10	6	-2	4	7	17	17	29
K0107	2003	Mali	8	8	4	4	6	16	21	5
K0108	2003	Mali	8	8	4	4	6	16	21	5
K6975	2008	Guinea Bissau	8	7	4	3	5	22	21	5
KNC151	2010	Kenya	9	7	4	3	6	10	9	23
KNC156	2009	Kenya	9	7	4	3	6	10	9	23
KNC157	2009	Kenya	9	7	4	3	6	10	9	23
KNC1888	2007	Kenya	9	7	4	3	6	10	9	23
KNEXC	2009	Kenya	9	7	4	3	6	10	9	23
L284	2008	Democratic Republic of the Congo	9	7	4	3	6	10	9	5
L339	2012	Democratic Republic of the Congo	9	7	4	3	6	10	9	5
LAO135	2007	Lao	10	6	-2	4	7	13	13	27
N16961	1975	Bangladesh	9	7	4	4	7	23	14	20
NICD_1241	2001	Republic of South Africa	8	7	4	4	6	10	9	5
NIHE-001	2009	Viet Nam	10	6	-2	5	7	17	19	18
PhVC-311	2011	Philippines	12	7	4	4	9	18	25	8
PhVC-326	2011	Philippines	12	7	4	4	10	14	21	8
PhVE-5	2011	Philippines	12	7	4	4	9	18	25	8
RKI-ZBS2-CH218	1994	Turkey	8	7	4	4	6	10	9	5
RKI-ZBS2-CH234	1994	Turkey	8	7	4	4	6	10	9	5
RKI-ZBS2-CH99	1980	Turkey	9	7	-2	4	6	10	8	5
S6KCH7	2010	Pakistan	9	7	-2	4	6	10	9	25
S9KCH9	2010	Pakistan	9	7	-2	4	6	10	9	25
THA007	2007	Thailand	10	6	-2	4	7	13	13	27
THSTI_23485	2010	India	9	3	-2	5	6	10	9	6
THSTI_23835	2010	India	9	3	-2	5	6	10	9	6
THSTI_26866	2011	India	8	3	-2	5	6	10	9	6
THSTI_26871	2011	India	8	3	-2	5	6	10	9	6
THSTI_26907	2011	India	9	3	-2	4	6	10	9	6
THSTI_33102	2012	India	9	3	-2	4	6	10	9	6
THSTI_36268	2013	India	9	3	-2	4	6	10	9	6
THSTI_46073	2015	India	9	3	-2	4	6	10	9	6
THSTI_55199	2017	India	9	3	-2	5	6	10	9	6
THSTI_56650	2017	India	9	3	-2	4	6	10	9	6
THSTI_56695	2017	India	9	3	-2	4	6	10	9	6
THSTI_AM120	1996	India	9	8	5	4	6	10	9	5
THSTI_AM232	1996	India	8	7	4	4	6	10	9	5
THSTI_C18932	1997	India	9	7	4	4	6	10	9	5
THSTI_CO1089	1995	India	9	7	5	4	6	10	9	5
THSTI_CO553	1994	India	9	7	-2	4	6	10	9	5
THSTI_CO783	1994	India	9	7	5	4	6	10	9	5
THSTI_CO908	1995	India	9	7	5	4	6	10	9	5
THSTI_CRC198	2000	India	9	8	4	4	6	10	9	5
THSTI_D16133	1998	India	9	7	5	4	6	10	9	5
THSTI_H11801	2002	India	9	8	4	4	6	10	9	5
THSTI_I17260	2003	India	9	7	4	4	6	10	9	5
THSTI_IDH0002	2007	India	9	7	-2	4	6	10	9	5
THSTI_J16173	2004	India	9	7	-2	4	6	10	9	5
THSTI_RC12	2001	India	9	8	4	4	6	10	9	5
THSTI_V156	1991	India	8	7	4	4	6	10	8	5
V080135	2007	Lao	10	6	-2	4	7	16	16	28
V110060	2007	Viet Nam	10	6	-2	4	7	16	16	18
VC-25	2010	Nepal	8	3	-2	5	6	10	15	21
VNM009	2007	Viet Nam	10	6	-2	4	7	13	13	27
VNM046	2007	Viet Nam	10	6	-2	4	7	13	13	27
VNM057	2007	Viet Nam	10	6	-2	4	7	16	16	27
VNM087	2007	Viet Nam	10	6	-2	4	7	16	16	27
VNM095	2010	Viet Nam	10	6	-2	4	7	17	17	27
